# Supplementary material for: Photobiomodulation by Near-Infrared 980-nm Wavelengths Regulates Pre-Osteoblast Proliferation and Viability through the PI3K/Akt/Bcl-2 Pathway
Source: Int J Mol Sci. 2021 Jul 15;22(14):7586. doi: 10.3390/ijms22147586 (PMC8304212; doi:10.3390/ijms22147586)
Supplement: Supplementary file 1 [file ijms-22-07586-s001.zip]

Archive with 1 entries (1 files):
- ijms-1237315-supplementary.pdf
